# Supplementary material for: Promotion Effect of Coexposure to a High-Fat Diet and Nano-Diethylnitrosamine on the Progression of Fatty Liver Malignant Transformation into Liver Cancer
Source: Int J Mol Sci. 2023 Sep 15;24(18):14162. doi: 10.3390/ijms241814162 (PMC10531889; doi:10.3390/ijms241814162)
Supplement: Supplementary file 1 [file ijms-24-14162-s001.zip]

Archive with 2 entries (2 files):
- Supplementary Material Table S1.pdf
- Supplementary Materials Figures S1--S4.pptx
